# Supplementary material for: Comparative Analysis of Clothing Pressure Distribution in Obese and Normal-Weight Dogs Based on Material and Postural Variations Using CLO 3D Virtual Fitting
Source: Animals (Basel). 2026 Mar 25;16(7):1006. doi: 10.3390/ani16071006 (PMC13072379; doi:10.3390/ani16071006)
Supplement: Supplementary file 1 [file animals-16-01006-s001.zip]

Archive with 1 entries (1 files):
- animals-4173088-supplementary.pdf
